# Supplementary material for: Comparative Analysis of Five Multiplex RT-PCR Assays in the Screening of SARS-CoV-2 Variants
Source: Microorganisms. 2022 Jan 27;10(2):306. doi: 10.3390/microorganisms10020306 (PMC8876857; doi:10.3390/microorganisms10020306)
Supplement: Supplementary file 1 [file microorganisms-10-00306-s001.zip]

Archive with 1 entries (1 files):
- microorganisms-1551040-supplementary.pdf
